# Supplementary material for: Brain N-Glycosylation and Lipidomic Profile Changes Induced by a High-Fat Diet in Dyslipidemic Hamsters
Source: Int J Mol Sci. 2023 Feb 2;24(3):2883. doi: 10.3390/ijms24032883 (PMC9918045; doi:10.3390/ijms24032883)
Supplement: Supplementary file 1 [file ijms-24-02883-s001.zip]

Archive with 1 entries (1 files):
- ijms-2071745-Supplementary.pdf
